# Supplementary material for: Stochasticity, heterogeneity, and variance in longevity in human populations
Source: Theor Popul Biol. 2017 Apr;114:107–16. doi: 10.1016/j.tpb.2017.01.001 (PMC5336383; doi:10.1016/j.tpb.2017.01.001)
Supplement: MMC S1 — MATLAB scripts to calculate and decompose the variance in longevity for the matrix formulation of the gamma-Gompertz–Makeham model. [file mmc1.zip]

Archive with 1 entries (1 files):
- mmc_V5.7z
